# Supplementary material for: Comparative Evaluation of STEAP1 Targeting Chimeric Antigen Receptors with Different Costimulatory Domains and Spacers
Source: Int J Mol Sci. 2024 Jan 2;25(1):586. doi: 10.3390/ijms25010586 (PMC10778617; doi:10.3390/ijms25010586)
Supplement: Supplementary file 1 [file ijms-25-00586-s001.zip]

Archive with 3 entries (3 files):
- Figure S1.pptx
- Figure S2.pptx
- Supplementary Table S1.pptx
